# Supplementary material for: First record of the fungal genus Neodevriesia Quaedvl. & Crous (Ascomycota, Dothideomycetes, Neodevriesiaceae) isolated from scleractinian corals of Perhentian Islands, Malaysia
Source: Biodivers Data J. 2022 May 18;10:e81533. doi: 10.3897/BDJ.10.e81533 (PMC9848531; doi:10.3897/BDJ.10.e81533)
Supplement: Supplementary material 2 — Evolutionary divergence between sequences [file bdj-10-e81533-s002.xls]

## Sheet: MatrixOutput
	PERF0613	PERF1511	PERF1811	quee	sha1	sha	aga	bul	cap	cla1	cla2	cocc	cor	cyc	gra1	gra2	hil1	hil2	imb1	imb2	xan	stre	sti	sim	sex	kno	tab	lag	metro	mod	poa	pak	Pirr	PSlu	PSno	PSpu	Pvent	Rcor	Reuc	Rinc	Marc	Mfri	Even	Cki	Hwer	Capii	Haer	Tdim	Tcom
PERF0613
PERF1511	0
PERF1811	0	0
quee	0.0306349	0.0306349	0.0306349
sha1	0.0282509	0.0282509	0.0282509	0.0127442
sha	0.0282509	0.0282509	0.0282509	0.0127442	0
aga	0.0586822	0.0586822	0.0586822	0.0455388	0.0507058	0.0507058
bul	0.071175	0.071175	0.071175	0.0711316	0.0689297	0.0689297	0.067902
cap	0.0770888	0.0770888	0.0770888	0.0589486	0.0558461	0.0558461	0.0487583	0.0744175
cla1	0.0473656	0.0473656	0.0473656	0.0454663	0.0454663	0.0454663	0.0516027	0.0603949	0.0535788
cla2	0.0473656	0.0473656	0.0473656	0.0454663	0.0454663	0.0454663	0.0516027	0.0603949	0.0535788	0
cocc	0.0547981	0.0547981	0.0547981	0.044382	0.0453948	0.0453948	0.0445805	0.0656312	0.0611325	0.0423679	0.0423679
cor	0.0560639	0.0560639	0.0560639	0.0587963	0.0566833	0.0566833	0.0445173	0.0658922	0.0695869	0.0485455	0.0485455	0.0514962
cyc	0.0624483	0.0624483	0.0624483	0.0424221	0.0475152	0.0475152	0.0335682	0.0680941	0.0486055	0.0526286	0.0526286	0.0415506	0.0536749
gra1	0.0599146	0.0599146	0.0599146	0.0474771	0.0474771	0.0474771	0.0465772	0.0584124	0.0589669	0.0414758	0.0414758	0.0394879	0.0415274	0.0435589
gra2	0.0599146	0.0599146	0.0599146	0.0474771	0.0474771	0.0474771	0.0465772	0.0584124	0.0589669	0.0414758	0.0414758	0.0394879	0.0415274	0.0435589	0
hil1	0.0510482	0.0510482	0.0510482	0.0364637	0.040454	0.040454	0.0146103	0.0666875	0.0436002	0.0463913	0.0463913	0.0434585	0.043433	0.040454	0.0414351	0.0414351
hil2	0.0510482	0.0510482	0.0510482	0.0364637	0.040454	0.040454	0.0146103	0.0666875	0.0436002	0.0463913	0.0463913	0.0434585	0.043433	0.040454	0.0414351	0.0414351	0
imb1	0.0543328	0.0543328	0.0543328	0.0409626	0.044047	0.044047	0.0290825	0.0643194	0.0349877	0.0378283	0.0378283	0.0360139	0.0470836	0.0310629	0.0389932	0.0389932	0.0290798	0.0290798
imb2	0.0543328	0.0543328	0.0543328	0.0409626	0.044047	0.044047	0.0290825	0.0643194	0.0349877	0.0378283	0.0378283	0.0360139	0.0470836	0.0310629	0.0389932	0.0389932	0.0290798	0.0290798	0
xan	0.049914	0.049914	0.049914	0.0385599	0.0415899	0.0415899	0.0127504	0.0656955	0.0457712	0.0495926	0.0495926	0.0375326	0.0355244	0.0345731	0.0425523	0.0425523	0.0118234	0.0118234	0.0242715	0.0242715
stre	0.0768966	0.0768966	0.0768966	0.0619759	0.0620569	0.0620569	0.0567608	0.073815	0.0727739	0.0556864	0.0556864	0.0577011	0.0644276	0.0588173	0.0558461	0.0558461	0.0556301	0.0556301	0.0563502	0.0563502	0.0610439
sti	0.0650868	0.0650868	0.0650868	0.0576902	0.0577316	0.0577316	0.049493	0.0667548	0.0608756	0.048456	0.048456	0.0514791	0.0535618	0.0545514	0.0505355	0.0505355	0.0484345	0.0484345	0.0530588	0.0530588	0.0444554	0.0630967
sim	0.0466851	0.0466851	0.0466851	0.0389192	0.0440447	0.0440447	0.021361	0.0614679	0.0513342	0.0428767	0.0428767	0.0369252	0.0398249	0.0349416	0.0379136	0.0379136	0.0184801	0.0184801	0.0294134	0.0294134	0.0184796	0.0572889	0.0458511
sex	0.0574691	0.0574691	0.0574691	0.0425672	0.0446122	0.0446122	0.0268836	0.0679511	0.0249319	0.0414367	0.0414367	0.0416644	0.0517016	0.0336508	0.0395975	0.0395975	0.0268843	0.0268843	0.0147267	0.0147267	0.0221228	0.05783	0.0494493	0.027196
kno	0.0637852	0.0637852	0.0637852	0.053638	0.0567952	0.0567952	0.0454589	0.0583556	0.0599748	0.0425672	0.0425672	0.047374	0.0457294	0.047432	0.046533	0.046533	0.0474847	0.0474847	0.0511557	0.0511557	0.0475298	0.0537661	0.0394713	0.040864	0.0465542
tab	0.066193	0.066193	0.066193	0.0556034	0.0525325	0.0525325	0.0547027	0.0710926	0.0620359	0.044382	0.044382	0.0336227	0.0629487	0.0525937	0.0384288	0.0384288	0.0535727	0.0535727	0.0481277	0.0481277	0.0557542	0.0567724	0.0607657	0.0500952	0.0517457	0.0545345
lag	0.0573131	0.0573131	0.0573131	0.0494355	0.0494848	0.0494848	0.0414541	0.051084	0.0567925	0.0335544	0.0335544	0.0433381	0.046591	0.044382	0.0374907	0.0374907	0.0384034	0.0384034	0.0460079	0.0460079	0.0414758	0.0425412	0.0365169	0.0378296	0.0435514	0.024886	0.0393682
metro	0.056116	0.056116	0.056116	0.0494848	0.0474847	0.0474847	0.0445475	0.0551146	0.056948	0.0395288	0.0395288	0.0433903	0.0508421	0.0465201	0.0435279	0.0435279	0.0394302	0.0394302	0.045125	0.045125	0.042573	0.0475298	0.0434723	0.0388891	0.0467179	0.0306691	0.0463913	0.01731
mod	0.0831542	0.0831542	0.0831542	0.0721677	0.0689402	0.0689402	0.0733978	0.0735001	0.0744959	0.0593323	0.0593323	0.0561719	0.066042	0.0734828	0.0479577	0.0479577	0.0699594	0.0699594	0.0580122	0.0580122	0.0712672	0.0703137	0.0677901	0.0636453	0.0626977	0.0574876	0.0614427	0.0564136	0.0596483
poa	0.0955992	0.0955992	0.0955992	0.0743793	0.0711316	0.0711316	0.0668545	0.0721044	0.0681301	0.0744676	0.0744676	0.0646391	0.0724349	0.0646391	0.054195	0.054195	0.0679094	0.0679094	0.0612946	0.0612946	0.0647377	0.0782241	0.0710631	0.0665469	0.061581	0.0615026	0.0668545	0.053227	0.0510238	0.0689466
pak	0.0728635	0.0728635	0.0728635	0.0630719	0.0631686	0.0631686	0.0587034	0.0659938	0.0694121	0.0565744	0.0565744	0.0596994	0.0684052	0.0555768	0.05783	0.05783	0.0565744	0.0565744	0.0552329	0.0552329	0.0609079	0.011785	0.0618843	0.0614427	0.0556654	0.0515534	0.0576456	0.0393972	0.0524826	0.0734828	0.0747424
Pirr	0.188462	0.188462	0.188462	0.16086	0.159325	0.159325	0.161747	0.168143	0.167212	0.152723	0.152723	0.163195	0.162237	0.15502	0.151421	0.151421	0.166966	0.166966	0.153198	0.153198	0.1646	0.16345	0.164852	0.162297	0.159249	0.157023	0.148285	0.155198	0.164733	0.173858	0.163785	0.157823
PSlu	0.169645	0.169645	0.169645	0.139887	0.139771	0.139771	0.143648	0.157446	0.15133	0.146162	0.146162	0.142199	0.146291	0.144744	0.132351	0.132351	0.139584	0.139584	0.139045	0.139045	0.1373	0.152961	0.137362	0.140077	0.139827	0.146225	0.140705	0.135973	0.147416	0.158324	0.154628	0.149994	0.0580531
PSno	0.171345	0.171345	0.171345	0.141186	0.141064	0.141064	0.144951	0.158825	0.152649	0.147477	0.147477	0.143495	0.147612	0.146048	0.133618	0.133618	0.140866	0.140866	0.140356	0.140356	0.13858	0.154307	0.138639	0.141386	0.141123	0.147543	0.141979	0.137252	0.148734	0.159695	0.155991	0.151321	0.0591261	0.00268577
PSpu	0.171345	0.171345	0.171345	0.141186	0.141064	0.141064	0.144951	0.158825	0.152649	0.147477	0.147477	0.143495	0.147612	0.146048	0.133618	0.133618	0.140866	0.140866	0.140356	0.140356	0.13858	0.154307	0.138639	0.141386	0.141123	0.147543	0.141979	0.137252	0.148734	0.159695	0.155991	0.151321	0.0591261	0.00268577	0
Pvent	0.189129	0.189129	0.189129	0.159578	0.160785	0.160785	0.163225	0.167011	0.167341	0.147635	0.147635	0.16071	0.165291	0.153808	0.149118	0.149118	0.168463	0.168463	0.153296	0.153296	0.166087	0.159595	0.161136	0.162403	0.157994	0.15866	0.148426	0.151421	0.159498	0.172725	0.159899	0.154025	0.00994751	0.0591278	0.0602041	0.0602041
Rcor	0.200904	0.200904	0.200904	0.164493	0.160536	0.160536	0.167696	0.188836	0.155533	0.153924	0.153924	0.156687	0.163621	0.168643	0.170226	0.170226	0.161901	0.161901	0.145435	0.145435	0.162238	0.177308	0.160885	0.16805	0.15414	0.16911	0.163053	0.164914	0.168911	0.169188	0.18148	0.178158	0.146595	0.13226	0.136081	0.136081	0.145594
Reuc	0.197094	0.197094	0.197094	0.163053	0.157758	0.157758	0.169003	0.18746	0.152917	0.149879	0.149879	0.151146	0.163527	0.167176	0.16323	0.16323	0.163195	0.163195	0.146697	0.146697	0.163531	0.171542	0.162043	0.166552	0.155412	0.166211	0.153598	0.16069	0.167422	0.162156	0.175498	0.175242	0.147543	0.133389	0.137202	0.137202	0.147844	0.0127007
Rinc	0.203906	0.203906	0.203906	0.166905	0.168412	0.168412	0.173955	0.190217	0.167212	0.164421	0.164421	0.16811	0.17417	0.170916	0.169845	0.169845	0.173571	0.173571	0.162209	0.162209	0.175287	0.179879	0.17689	0.172943	0.164353	0.174264	0.167944	0.170039	0.179585	0.179097	0.188261	0.182363	0.160536	0.14595	0.149879	0.149879	0.159662	0.047432	0.0384166
Marc	0.146156	0.146156	0.146156	0.123989	0.11791	0.11791	0.131691	0.141978	0.12039	0.108257	0.108257	0.12266	0.117868	0.125097	0.116702	0.116702	0.126545	0.126545	0.115697	0.115697	0.123091	0.124411	0.116794	0.12916	0.11791	0.130058	0.120141	0.115402	0.119137	0.130263	0.134143	0.130343	0.122903	0.11935	0.120592	0.120592	0.121732	0.136127	0.133631	0.153929
Mfri	0.135182	0.135182	0.135182	0.123951	0.117907	0.117907	0.130468	0.141923	0.126829	0.119148	0.119148	0.119102	0.124046	0.117937	0.127781	0.127781	0.13165	0.13165	0.126816	0.126816	0.126738	0.129359	0.118201	0.128042	0.126651	0.126564	0.125161	0.118008	0.121615	0.135472	0.140716	0.136549	0.140843	0.130553	0.13183	0.13183	0.139528	0.15262	0.154084	0.169755	0.0509007
Even	0.155087	0.155087	0.155087	0.1347	0.12724	0.12724	0.142401	0.15479	0.128534	0.124762	0.124762	0.133478	0.136203	0.132031	0.127373	0.127373	0.142199	0.142199	0.125029	0.125029	0.139919	0.146671	0.13249	0.140018	0.129624	0.142632	0.13081	0.133701	0.137563	0.134109	0.139045	0.146361	0.129163	0.122905	0.124163	0.124163	0.12422	0.145269	0.142559	0.15502	0.0661606	0.0826014
Cki	0.183038	0.183038	0.183038	0.151458	0.148673	0.148673	0.152531	0.161602	0.157879	0.149095	0.149095	0.153924	0.149095	0.147254	0.13863	0.13863	0.152321	0.152321	0.140113	0.140113	0.149988	0.158563	0.147859	0.15162	0.148734	0.153221	0.145832	0.146361	0.162237	0.166835	0.164206	0.152954	0.0496999	0.0476649	0.0487032	0.0487032	0.0517953	0.139718	0.139584	0.152321	0.120725	0.134401	0.127967
Hwer	0.169843	0.169843	0.169843	0.146103	0.137155	0.137155	0.155243	0.157361	0.13843	0.13226	0.13226	0.148939	0.147543	0.148515	0.153965	0.153965	0.156356	0.156356	0.141315	0.141315	0.155366	0.153386	0.142607	0.154384	0.142153	0.153128	0.144744	0.145269	0.153128	0.158743	0.165514	0.154392	0.139188	0.132622	0.133907	0.133907	0.135588	0.149994	0.148617	0.163122	0.0703199	0.0847826	0.0575795	0.130209
Capii	0.18129	0.18129	0.18129	0.152796	0.149994	0.149994	0.152531	0.16021	0.159221	0.147762	0.147762	0.155265	0.150433	0.148564	0.137347	0.137347	0.151006	0.151006	0.141419	0.141419	0.151308	0.157193	0.149186	0.150281	0.150058	0.151867	0.144542	0.145043	0.16086	0.165427	0.16561	0.15161	0.0486596	0.0487032	0.0497454	0.0497454	0.0507479	0.141008	0.140866	0.152321	0.121977	0.135695	0.129246	0.000892061	0.131488
Haer	0.177736	0.177736	0.177736	0.148939	0.150125	0.150125	0.151695	0.17354	0.155533	0.145269	0.145269	0.147416	0.141186	0.148798	0.146259	0.146259	0.155491	0.155491	0.138101	0.138101	0.146518	0.156856	0.154074	0.152069	0.14519	0.154392	0.147304	0.146361	0.15458	0.166642	0.15728	0.157758	0.0785044	0.0838589	0.0850094	0.0850094	0.0796485	0.131343	0.132553	0.151321	0.120592	0.130834	0.13634	0.0793033	0.14519	0.0804354
Tdim	0.146937	0.146937	0.146937	0.133324	0.12353	0.12353	0.139732	0.143867	0.134837	0.122335	0.122335	0.127172	0.12363	0.130845	0.124872	0.124872	0.133311	0.133311	0.128668	0.128668	0.130992	0.134859	0.122581	0.133506	0.132093	0.135947	0.12599	0.124787	0.130921	0.134908	0.135146	0.133396	0.122533	0.117674	0.121341	0.121341	0.121429	0.138802	0.141213	0.150155	0.0738806	0.0706057	0.072631	0.124151	0.0868477	0.122897	0.132231
Tcom	0.148293	0.148293	0.148293	0.135655	0.125827	0.125827	0.135791	0.14641	0.128575	0.123402	0.123402	0.129482	0.124641	0.128266	0.12963	0.12963	0.133174	0.133174	0.122393	0.122393	0.128394	0.133424	0.121245	0.135855	0.127045	0.134484	0.127065	0.127075	0.135742	0.139823	0.13644	0.130762	0.11999	0.114026	0.117667	0.117667	0.120114	0.13084	0.133315	0.149696	0.0715233	0.0781903	0.0714611	0.10946	0.0832169	0.110664	0.127203	0.0278856
Tfib	0.145149	0.145149	0.145149	0.131985	0.122201	0.122201	0.140939	0.143681	0.133451	0.121009	0.121009	0.129495	0.124702	0.134443	0.124742	0.124742	0.131955	0.131955	0.129842	0.129842	0.132145	0.138492	0.126099	0.134697	0.133256	0.135841	0.119807	0.122236	0.129566	0.139866	0.133858	0.134484	0.117587	0.112791	0.116409	0.116409	0.117643	0.132311	0.134802	0.151259	0.0726597	0.080479	0.0714207	0.120406	0.0845334	0.119164	0.122447	0.0201912	0.024028
Tfib1	0.174396	0.174396	0.174396	0.173914	0.164353	0.164353	0.176849	0.182106	0.172682	0.154922	0.154922	0.164289	0.149935	0.162871	0.159101	0.159101	0.172368	0.172368	0.167887	0.167887	0.167214	0.176195	0.159329	0.167552	0.168412	0.171191	0.164076	0.161827	0.168562	0.180444	0.169754	0.171628	0.162331	0.158488	0.162638	0.162638	0.158381	0.174794	0.183381	0.19124	0.106123	0.103626	0.113137	0.161699	0.131014	0.160304	0.169009	0.0539533	0.0635977
Tgau	0.149438	0.149438	0.149438	0.135338	0.125409	0.125409	0.143134	0.145763	0.135549	0.121765	0.121765	0.127841	0.126725	0.13404	0.126751	0.126751	0.13404	0.13404	0.13067	0.13067	0.134242	0.139376	0.126892	0.136843	0.135364	0.137985	0.121756	0.124228	0.132896	0.136878	0.136015	0.135338	0.118319	0.115913	0.119588	0.119588	0.118376	0.134431	0.136948	0.152302	0.0730904	0.0786997	0.0729463	0.121161	0.0884878	0.11991	0.123214	0.019348	0.024162
Tmaj	0.143599	0.143599	0.143599	0.133232	0.123412	0.123412	0.140939	0.142387	0.133451	0.119804	0.119804	0.128266	0.123476	0.133196	0.12353	0.12353	0.131955	0.131955	0.128589	0.128589	0.132145	0.138492	0.126099	0.13343	0.133256	0.135841	0.118618	0.122236	0.128327	0.138573	0.132575	0.134484	0.117587	0.110404	0.113992	0.113992	0.115228	0.132311	0.134802	0.151259	0.0748706	0.0816093	0.0703285	0.120406	0.0868111	0.119164	0.122447	0.0221009	0.0259679
Tmar	0.142074	0.142074	0.142074	0.130718	0.120995	0.120995	0.132083	0.146365	0.132222	0.118598	0.118598	0.127043	0.121039	0.128261	0.124757	0.124757	0.125834	0.125834	0.12117	0.12117	0.1284	0.130977	0.121251	0.128387	0.129495	0.133315	0.123415	0.122236	0.129566	0.138666	0.135268	0.129543	0.121177	0.114064	0.117712	0.117712	0.121341	0.130874	0.134541	0.147128	0.073763	0.0759316	0.0714207	0.115589	0.0833181	0.114363	0.129739	0.0173529	0.0211926
Tzul	0.146706	0.146706	0.146706	0.133232	0.123412	0.123412	0.139661	0.147597	0.132214	0.121009	0.121009	0.128266	0.128412	0.130718	0.127182	0.127182	0.130718	0.130718	0.131101	0.131101	0.133396	0.135947	0.12245	0.13597	0.132006	0.134575	0.121	0.121022	0.13081	0.138573	0.13644	0.131985	0.121258	0.112791	0.116409	0.116409	0.121303	0.132311	0.134802	0.151259	0.0715608	0.078232	0.0725172	0.119164	0.0834013	0.117928	0.121216	0.0221009	0.024028
Virr	0.181017	0.181017	0.181017	0.157893	0.159109	0.159109	0.16345	0.177848	0.162109	0.149994	0.149994	0.145907	0.148798	0.156414	0.144899	0.144899	0.161827	0.161827	0.146839	0.146839	0.152753	0.155504	0.155256	0.154314	0.148734	0.16069	0.150902	0.149935	0.156765	0.167702	0.15987	0.156414	0.087936	0.0925843	0.0937827	0.0937827	0.0855822	0.136659	0.133983	0.153992	0.118446	0.129708	0.130714	0.0874837	0.151867	0.088653	0.0436269	0.130081	0.11889
Xdip	0.174447	0.174447	0.174447	0.150017	0.149949	0.149949	0.157834	0.165391	0.152898	0.150017	0.150017	0.153767	0.146475	0.146015	0.151454	0.151454	0.157793	0.157793	0.142755	0.142755	0.146241	0.151419	0.150219	0.152897	0.142238	0.148935	0.156312	0.147443	0.154131	0.166529	0.158351	0.149898	0.0893443	0.0924502	0.0936079	0.0936079	0.0848353	0.142793	0.141553	0.15939	0.121488	0.1316	0.132538	0.0801207	0.136168	0.0812373	0.0727481	0.116673	0.107078
Zant	0.179987	0.179987	0.179987	0.155751	0.146225	0.146225	0.161126	0.179631	0.150017	0.146514	0.146514	0.154484	0.163621	0.155574	0.154387	0.154387	0.162237	0.162237	0.141904	0.141904	0.159939	0.162414	0.162109	0.164435	0.147762	0.174794	0.159405	0.163527	0.166306	0.169566	0.168143	0.163438	0.0931949	0.102161	0.10581	0.10581	0.0910096	0.127373	0.135973	0.151259	0.126545	0.140616	0.141323	0.100956	0.147762	0.102161	0.084939	0.137452	0.125998
Zdav	0.177449	0.177449	0.177449	0.1512	0.142006	0.142006	0.160572	0.166736	0.156399	0.144744	0.144744	0.154922	0.146436	0.152416	0.147412	0.147412	0.153743	0.153743	0.1493	0.1493	0.155302	0.156934	0.151292	0.158324	0.15247	0.16501	0.154922	0.157966	0.156612	0.16376	0.161331	0.160611	0.0819349	0.0760477	0.0794302	0.0794302	0.0818623	0.122255	0.125907	0.143288	0.113129	0.124475	0.126542	0.07406	0.131343	0.075183	0.0785791	0.120114	0.109242
Zgre	0.180242	0.180242	0.180242	0.15489	0.145269	0.145269	0.162816	0.181756	0.154256	0.150611	0.150611	0.159669	0.153317	0.159969	0.152125	0.152125	0.154304	0.154304	0.149786	0.149786	0.149255	0.161877	0.154638	0.157759	0.145528	0.170797	0.163621	0.155235	0.160304	0.173573	0.169008	0.164385	0.102736	0.0972929	0.100874	0.100874	0.101518	0.138346	0.140957	0.152416	0.130058	0.148398	0.136659	0.101221	0.144199	0.102434	0.0940445	0.142351	0.137202
Znoc	0.176106	0.176106	0.176106	0.155751	0.148867	0.148867	0.162509	0.17841	0.15142	0.147416	0.147416	0.147477	0.150351	0.152723	0.146381	0.146381	0.159489	0.159489	0.139259	0.139259	0.150433	0.150512	0.154256	0.151984	0.143799	0.157023	0.155076	0.154304	0.158209	0.16133	0.156344	0.15422	0.103121	0.0982699	0.101843	0.101843	0.101947	0.134858	0.139718	0.152367	0.135086	0.137949	0.137307	0.107582	0.150125	0.108798	0.0879046	0.134717	0.129507
Zsca	0.203535	0.203535	0.203535	0.175623	0.162607	0.162607	0.178326	0.201017	0.167726	0.161424	0.161424	0.168325	0.176309	0.173914	0.164178	0.164178	0.176309	0.176309	0.16102	0.16102	0.176872	0.176746	0.180378	0.174669	0.160143	0.18386	0.167889	0.176427	0.183721	0.176951	0.185491	0.180656	0.100504	0.104696	0.108379	0.108379	0.101724	0.140036	0.146259	0.159498	0.139381	0.155521	0.160143	0.109617	0.165504	0.109617	0.0871958	0.147929	0.138684
quee	Neodevriesia queenslandica
sha1	N. shakazului	CPC 19784
sha	N. shakazului	CPC 19782
aga	N. agapanthi
bul	N. bulbillosa
cap	N. capensis
cla1	N. cladophorae	OUCMBI110
cla2	N. cladophorae	OUCMBI101
cocc	N. coccolobae
cor	N. coryneliae
cyc	N. cycadicola
gra1	N. grateloupiae	OUCMBI101 249
gra2	N. grateloupiae	OUCMBI141 254
hil1	N. hilliana	CPC 15382
hil2	N. hilliana	CBS 123187
imb1	N. imbrexigena	CAP1371
imb2	N. imbrexigena	CAP1373
xan	N. xanthorrhoeae
stre	N. strelitziae
sti	N. stirlingiae
sim	N. simplex
sex	N. sexualis
kno	N. knoxdaviesii
tab	N. tabebuiae
lag	N. lagerstroemiae
metro	N. metrosideri
mod	N. modesta
poa	N. poagena
pak	N. pakbiae
Pirr	Pallidocercospora irregulariramosa
Pvent	P. ventilago
PSlu	Pseudocercospora luzardii
PSno	P. nogalesii
PSpu	P. purpurea
Rcor	Rachicladosporium corymbiae
Reuc	R. eucalypti
Rinc	R. inconspicuum
Marc	Meristemomyces arctostaphylos
Mfri	M. frigidus
Even	Eupenidiella venezuelensis
Cki	Cercospora kikuchii
Capii	C. apii
Hwer	Hortaea werneckii
Haer	Hyalozasmidium aerohyalinosporum
Tdim	Teratosphaeria dimorpha
Tcom	T. complicata
Tfib	T. foliensis	CBS 124581
Tfib1	T. foliensis	CBS 121707
Tgau	T. gauchensis
Tmaj	T. majorizuluensis
Tmar	T. mareebensis
Tzul	T. zuluensis
Virr	Virosphaerella irregularis
Xdip	Xenomycosphaerella diplazii
Zant	Zasmidium anthuriicola
Zdav	Z. daviesiae
Zgre	Z. grevilleae
Znoc	Z. nocoxi
Zsca	Z. scaevolicola
[truncated: 13 more columns]

## Sheet: Caption
Table. Estimates of Evolutionary Divergence between Sequences
The number of base substitutions per site from between sequences are shown. Analyses were conducted using the Kimura 2-parameter model [1]. The rate variation among sites was modeled with a gamma distribution (shape parameter = 1). This analysis involved 62 nucleotide sequences. All positions with less than 95% site coverage were eliminated, i.e., fewer than 5% alignment gaps, missing data, and a…
1. Kimura M. (1980). A simple method for estimating evolutionary rate of base substitutions through comparative studies of nucleotide sequences. Journal of Molecular Evolution 16:111-120.
2. Kumar S., Stecher G., Li M., Knyaz C., and Tamura K. (2018). MEGA X: Molecular Evolutionary Genetics Analysis across computing platforms. Molecular Biology and Evolution 35:1547-1549.
Disclaimer: Although utmost care has been taken to ensure the correctness of the caption, the caption text is provided "as is" without any warranty of any kind. Authors advise the user to carefully check the caption prior to its use for any purpose and report any errors or problems to the authors immediately (www.megasoftware.net). In no event shall the authors and their employers be liable for a…
